# Supplementary material for: Reproductive aspects of the poorly known and critically endangered freshwater snail Heleobia atacamensis (Gastropoda: Truncatelloidea)
Source: PeerJ. 2021 Aug 17;9:e11550. doi: 10.7717/peerj.11550 (PMC8378341; doi:10.7717/peerj.11550)
Supplement: Supplemental Information 1 — F: female; M: male. [file peerj-09-11550-s001.csv]

Table S1. Shell variables (mm) used in this study to evaluate sex ratio and
sexual dimorphism in Heleobia atacamensis.
F: female; M: male.
Sex	Individual	SL	SW	AL	AW	BW
F	1	4,7	2,2	2	1,4	3,1
F	2	4,5	2,2	1,9	1,3	2,9
F	3	3,9	2	1,9	1,3	2,8
F	4	3,8	2	1,9	1,1	2,7
F	5	4	2,1	1,9	1,5	2,8
F	6	3,3	1,9	1,5	1,3	2,3
F	7	3,9	2,1	1,8	1,2	2,5
F	8	3,5	1,9	1,7	1,2	2,5
F	9	3,1	1,9	1,5	1	2,1
F	10	3,3	1,9	1,7	1,4	2,4
F	11	4,3	2,4	2	1,4	2,8
F	12	3,5	2	1,7	1,2	2,4
F	13	3,5	1,9	1,4	1	2,2
F	14	3,6	2	1,7	1,2	2,4
F	15	3,7	2,1	1,6	1,2	2,6
F	16	3,3	1,9	1,7	1	2,3
F	17	3,3	1,9	1,5	1,3	2,4
F	18	3,3	1,9	1,5	1	2,3
F	19	2,7	1,4	1,1	0,9	1,7
F	20	3	1,6	1,4	1,1	2,2
F	21	3,4	1,9	1,7	1,1	2,5
F	22	3,4	1,8	1,7	1,2	2,3
F	23	2,7	1,3	1,1	1	1,8
F	24	3	1,7	1,5	1,1	2,2
F	25	2,7	1,6	1,5	1,1	2
F	26	2,5	1,5	1,1	0,8	1,8
F	27	2,6	1,5	1,2	0,9	1,8
F	28	3,5	1,9	1,6	1,2	2,3
F	29	3,7	1,9	1,7	1,4	2,6
F	30	3,9	2	1,6	1,2	2,4
F	31	3,7	1,9	1,7	1,1	2,4
F	32	3,5	1,6	1,5	1,2	2,6
F	33	3,3	1,9	1,6	1,2	2,3
F	34	3,4	1,9	1,6	1,4	2,4
F	35	2,8	1,6	1,4	0,9	2
M	1	3,9	2	1,8	1,3	2,8
M	2	4,6	2,1	1,8	1,4	2,9
M	3	3,2	1,9	1,6	1,2	2,2
M	4	3,2	1,6	1,4	1,1	2,2
M	5	4,1	2,1	2	1,3	2,8
M	6	3,4	1,8	1,5	1,1	2,3
M	7	4,2	2,2	1,9	1,3	2,9
M	8	4,4	2,2	1,9	1,5	2,9
M	9	5	2,3	1,8	1,5	3
M	10	3,3	1,8	1,5	1,2	2,3
M	11	4,2	1,9	1,8	1,4	2,7
M	12	3,9	2	1,7	1,4	2,5
M	13	3,6	1,9	1,7	1,1	2,5
M	14	3,4	1,9	1,4	1,1	2,2
M	15	3,2	1,9	1,4	1,1	2,2
M	16	3,3	1,7	1,5	1	2,1
M	17	3,4	1,9	1,5	1	2,3
M	18	3,5	1,7	1,5	1,1	2,3
M	19	3,2	1,5	1,4	1	2
M	20	3,1	1,7	1,5	1,1	2,2
M	21	2,9	1,4	1,3	0,9	1,9
M	22	2,8	1,4	1,3	1	1,9
M	23	2,7	1,4	1,2	1	1,8
M	24	3,7	1,8	1,6	1,2	2,5
M	25	2,9	1,5	1,4	1,1	2
M	26	3,1	1,5	1,4	1,1	2,1
M	27	3	1,6	1,6	1,1	2,1
M	28	2,8	1,5	1,3	1	1,8
M	29	2,8	1,5	1,2	0,9	1,7
M	30	2,6	1,4	1,1	1	1,7
M	31	2,7	1,4	1,2	0,9	1,7
M	32	2,8	1,5	1,3	0,9	2
M	33	4,1	1,9	1,6	1,2	2,4
M	34	3,3	1,9	1,5	1,1	2,4
M	35	3,5	1,9	1,7	1,1	2,4
M	36	2,8	1,6	1,4	0,9	1,9
M	37	3,3	1,9	1,5	1,2	2,3
M	38	3,9	2	1,9	1,4	2,7
M	39	3,3	1,7	1,5	1,2	2,3
SL: Shell length, SW: shell width, AL: aperture length, AW: aperture width,
BW: body whorl length.
